# Supplementary material for: Using Constellation Pharmacology to Characterize a Novel α-Conotoxin from Conus ateralbus
Source: Mar Drugs. 2024 Feb 29;22(3):118. doi: 10.3390/md22030118 (PMC10971446; doi:10.3390/md22030118)
Supplement: Supplementary file 1 [file marinedrugs-22-00118-s001.zip]

Archive with 1 entries (1 files):
- marinedrugs-2873120-supplementary.pdf
